# Supplementary material for: Integrative genomics identifies SHPRH as a tumor suppressor gene in lung adenocarcinoma that regulates DNA damage response
Source: Br J Cancer. 2024 Jun 18;131(3):534–50. doi: 10.1038/s41416-024-02755-y (PMC11300780; doi:10.1038/s41416-024-02755-y)
Supplement: Supplementary file 2 — Supplemental Table 1 [file 41416_2024_2755_MOESM2_ESM.xlsx]

## Sheet: WES clinical
Sample	Race	Age	Stage	Gender
85040004	Asian	70	IIIA	Female
85040049	Asian	72	IB	Female
85050011	Asian	82	IIB	Female
85050019	Asian	75	I	Female
85050022	Asian	72	IB	Male
85050177	Asian	52	IA	Female
85050212	Asian	63	IIA	Female
85050222	Asian	77	IB	Female
85060139	Asian	71	IB	Female
85060342	Caucasian	68	IA	Female
85070021	Asian	71	IIIA	Male
85070061	Caucasian	81	IA	Male
85070109	Caucasian	65	IIIA	Female
3035	caucasian	63	IA	Male
85070159	Asian	60	IIIA	Female
