# Supplementary material for: Integrative genomics identifies SHPRH as a tumor suppressor gene in lung adenocarcinoma that regulates DNA damage response
Source: Br J Cancer. 2024 Jun 18;131(3):534–50. doi: 10.1038/s41416-024-02755-y (PMC11300780; doi:10.1038/s41416-024-02755-y)
Supplement: Supplementary file 3 — Supplemental Table 2 [file 41416_2024_2755_MOESM3_ESM.xlsx]

## Sheet: WES Depth Map
Sample	Tissue Type	Total number of exome reads	Percentage of unmapped reads	Average exome per-base depth	Percentage exome base coverage
3035	Tumor	59737042	0.182501	55.9444	0.736361
85040004	Tumor	41297136	0.201775	37.8131	0.739584
85040049	Tumor	69151944	0.266604	62.5872	0.767077
85050011	Tumor	51966445	0.293896	47.0855	0.757516
85050019	Tumor	66623772	0.237149	61.3982	0.713528
85050022	Tumor	44369981	0.334245	39.4553	0.751219
85050177	Tumor	54154204	0.268246	49.3994	0.745162
85050212	Tumor	42519881	0.219913	39.6248	0.745813
85050222	Tumor	80109190	0.189717	74.9708	0.750183
85060139	Tumor	67498881	0.180907	62.8726	0.727855
85060342	Tumor	71517878	0.192816	65.8953	0.741075
85070021	Tumor	48316121	0.257774	43.7763	0.740617
85070061	Tumor	82820072	0.169201	78.163	0.75093
85070109	Tumor	39284113	0.308476	35.4606	0.733162
85070159	Tumor	100021097	0.213238	92.7981	0.748942
3035	Normal	62163090	0.18113	58.1581	0.73749
85040006	Normal	37010995	0.165981	34.3152	0.732005
85040050	Normal	35736320	0.20037	33.0788	0.734724
85050012	Normal	57548058	0.23272	53.1843	0.742286
85050020	Normal	38417246	0.190565	35.9778	0.731725
85050023	Normal	64227819	0.251418	59.3751	0.762763
85050178	Normal	30779756	0.310576	27.2673	0.734872
85050213	Normal	42013861	0.253754	38.9539	0.754243
85050223	Normal	102206135	0.175635	94.6624	0.745303
85060140	Normal	32987876	0.218943	30.3293	0.726598
85060343	Normal	71283108	0.181918	66.9147	0.742011
85070022	Normal	26792602	0.301077	23.9317	0.725763
85070062	Normal	29695153	0.237919	27.4482	0.732953
85070110	Normal	72765283	0.205522	67.4488	0.738562
85070160	Normal	66332071	0.248648	60.7301	0.750131
AVERAGE		56311571	0.229088	51.9673	0.741348
