# Supplementary material for: Integrative genomics identifies SHPRH as a tumor suppressor gene in lung adenocarcinoma that regulates DNA damage response
Source: Br J Cancer. 2024 Jun 18;131(3):534–50. doi: 10.1038/s41416-024-02755-y (PMC11300780; doi:10.1038/s41416-024-02755-y)
Supplement: Supplementary file 4 — Supplemental Table 3 [file 41416_2024_2755_MOESM4_ESM.xlsx]

## Sheet: ValidationTable
Sample	Validation rate
3035	0.909091
85040004	0.75
85040049	0.833333
85050011	0.885714
85050022	0.681818
85050177	0.937063
85050212	0.916667
85050222	0.882353
85060139	0.861111
85060342	0.5625
85070021	0.903226
85070061	0.942029
85070109	0.0588235
85070159	0.833333
MEDIAN	0.871732
