# Supplementary material for: Integrative genomics identifies SHPRH as a tumor suppressor gene in lung adenocarcinoma that regulates DNA damage response
Source: Br J Cancer. 2024 Jun 18;131(3):534–50. doi: 10.1038/s41416-024-02755-y (PMC11300780; doi:10.1038/s41416-024-02755-y)
Supplement: Supplementary file 5 — Supplemental Table 4 [file 41416_2024_2755_MOESM5_ESM.xlsx]

## Sheet: demographics
		WES dataset (n=15)	Expanded dataset (n=68)
Gender
	Male	4 (27%)	20 (29%)
	Female	11 (73%)	48 (71%)
Age
	< 50	0 (0%)	4(6%)
	50-59	1 (7%)	9 (13%)
	60-69	5 (33%)	24 (35%)
	70-79	7 (47%)	25 (37%)
	80+	2 (13%)	6 (9%)
Stage
	I, IA, IB	9 (60%)	42 (62%)
	II	2 (13%)	15 (22%)
	III	4 (27%)	8 (12%)
	IV	0 (0%)	2 (3%)
	Unknown	0 (0%)	1 (1.5%)
Smoking status
	Never-smoker	15 (100%)	15 (22%)
	Former-smoker	0 (0%)	14 (21%)
	Current-smoker	0 (0%)	39 (57%)
Race
	Caucasian	4 (27%)	51 (75%)
	Asian	11 (73%)	14 (21%)
	American Indian or Alaska Native	0 (0%)	1 (1.5%)
	Data unavailable	0 (0%)	2 (3%)
